# Supplementary material for: Biometric indices and population parameters of three polynemid fishes from Batang Lassa Estuary of East Malaysia
Source: PeerJ. 2021 Oct 15;9:e12183. doi: 10.7717/peerj.12183 (PMC8522647; doi:10.7717/peerj.12183)
Supplement: Supplemental Information 1 [file peerj-09-12183-s001.xls]

## Sheet: LW Filimanus xanthonema
	Filimanus xanthonema			outliers excluded
	Sl.	Total Length (cm)	Body weight (g)
	1	4.5	1.1
	2	4.5	1.25
	3	4.6	1.29
	4	4.6	1.35
	5	4.7	1.4
	6	5.1	1.45
	7	5.1	1.55
	8	5.2	1.31
	9	5.2	1.49
	10	5.4	1.52
	11	5.4	1.58
	12	5.4	1.66
	13	5.5	1.22
	14	5.5	1.34
	15	5.5	1.41
	16	5.5	1.6
	17	5.5	1.71
	18	5.6	1.34
	19	5.6	1.49
	20	5.6	1.52
	21	5.6	1.55
	22	5.6	1.6
	23	5.6	1.61
	24	5.6	1.71
	25	5.7	1.43
	26	5.7	1.76
	27	5.8	1.5
	28	5.8	1.62
	29	5.8	2.02
	30	5.9	1.43
	31	5.9	1.66
	32	5.9	2.02
	33	6.1	1.71
	34	6.1	1.75
	35	8.3	5.99
	36	8.4	6.15
	37	8.4	6.25
	38	8.6	6.85
	39	8.9	4.15
	40	8.9	9.65
	41	9	4.12
	42	9.1	4.25
	43	9.2	4
	44	9.2	4.25
	45	9.3	5.21
	46	9.4	5.25
	47	9.4	9.88
	48	9.5	5.65
	49	9.5	9.25
	50	9.5	9.25
	51	9.5	9.65
	52	9.5	9.65
	53	9.5	10.25
	54	9.5	10.25
	55	9.6	9.65
	56	9.6	10.23
	57	9.6	10.23
	58	10	10.35
	59	10	10.65
	60	10	12.01
	61	10.2	10.85
	62	10.2	12.01
	63	10.3	9.98
	64	10.3	10.65
	65	10.3	11.05
	66	10.3	11.85
	67	10.4	10.75
	68	10.4	10.75
	69	10.4	11.75
	70	10.4	11.85
	71	10.4	12.35
	72	10.5	11.05
	73	10.5	11.05
	74	10.5	11.24
	75	10.5	11.24
	76	10.5	11.25
	77	10.5	11.25
	78	10.5	11.45
	79	10.5	14.05
	80	10.7	11.25
	81	10.7	11.65
	82	11	12.11
	83	11	13.11
	84	11	15.04
	85	11	15.25
	86	11.2	12.98
	87	11.2	13.12
	88	11.3	13.95
	89	11.3	14.1
	90	11.3	14.56
	91	11.4	12.65
	92	11.5	14.1
	93	11.5	14.2
	94	11.5	14.32
	95	11.6	13.95
	96	11.6	14.25
	97	11.9	14.65
	98	12.1	14
	99	12.1	14.65
	100	12.4	14.32
	101	12.4	15.02
	102	12.5	14.33
	103	12.5	14.65
	104	12.5	15.8
	105	12.7	15.52
	106	12.8	16.52
	107	12.9	16.85
	108	13.1	16.52
	109	13.2	16.85
	110	13.2	16.85
	111	13.5	17.3

## Sheet: LW Polynemus melanochir
	Polynemus melanochir			Outliers excluded
	Sl.	Total Length (cm)	Body weight (g)
	1	6	2.45
	2	6	2.78
	3	6	2.27
	4	6	1.82
	5	6.5	2.14
	6	6.5	2.85
	7	6.5	4.58
	8	6.5	2.67
	9	7	2.11
	10	7.4	3.77
	11	7.5	2.95
	12	8	4.62
	13	8.5	3.2
	14	8.5	4.6
	15	8.5	6.5
	16	8.5	4.6
	17	9	5.98
	18	9	5.7
	19	9.5	6.55
	20	9.5	5.7
	21	9.8	7.5
	22	9.9	11.85
	23	10	9.15
	24	10	8.6
	25	10.2	8.65
	26	10.2	8.87
	27	10.3	11.37
	28	10.3	9.12
	29	10.4	7.11
	30	10.4	7.25
	31	10.5	7.62
	32	10.5	8.65
	33	10.8	10.5
	34	11	9.5
	35	11	11.43
	36	11.1	9.25
	37	11.1	10.4
	38	11.2	9.12
	39	11.2	16.32
	40	11.4	10.5
	41	11.8	9.37
	42	11.9	13.25
	43	11.9	12.57
	44	12.1	14.75
	45	12.2	14.76
	46	12.3	14.5
	47	12.8	14.25
	48	12.8	16.14
	49	12.8	16.22
	50	12.8	15.75
	51	12.9	14.34
	52	12.9	15.25
	53	12.9	16.32
	54	13	16.32
	55	13.1	17.43
	56	13.2	15.25
	57	13.2	15.12
	58	13.3	16.2
	59	13.4	15.12
	60	13.5	16.32
	61	13.8	16.65
	62	13.8	14.98
	63	13.9	19.85
	64	13.9	17.1
	65	13.9	16.9
	66	13.9	15.76
	67	14.2	18.34
	68	14.2	17.11
	69	14.3	25.44
	70	14.3	22.85
	71	14.3	17.35
	72	14.5	17.5
	73	14.6	22.12
	74	14.7	20.5
	75	14.8	21.5
	76	14.8	21.24
	77	14.8	36.62
	78	14.9	23.6
	79	15	20.18
	80	15	21.5
	81	15	21
	82	15	21.5
	83	15.1	36.62
	84	15.1	32.3
	85	15.4	24.5
	86	15.5	38.23
	87	15.6	30.24
	88	15.7	30.24
	89	16	30.24
	90	16	32.4
	91	16.1	32.5
	92	16.2	32.11
	93	16.6	34.5
	94	16.8	33.21
	95	16.9	34.5
	96	17	36.58
	97	17	36.3
	98	17	37.3
	99	17.2	37.24
	100	17.5	40.43
	101	17.5	37.5
	102	17.6	33.43
	103	17.6	36.5
	104	17.9	38.67
	105	18	38.67
	106	18	41.5
	107	18.1	52.35
	108	18.2	55.45
	109	18.2	41.56
	110	18.2	38.67
	111	18.5	49.98
	112	18.5	53.45
	113	18.5	50.12
	114	18.6	54.22
	115	18.9	61.5
	116	18.9	56.1
	117	19	53.45
	118	19	53.5
	119	19.1	34.84
	120	19.2	38.42
	121	19.2	56.22
	122	19.2	58.25
	123	19.3	57.54
	124	19.3	55.2
	125	19.4	65.5
	126	19.4	65.25
	127	19.5	56.5
	128	19.5	55.34
	129	19.6	56.3
	130	19.6	69.5
	131	19.7	41.75
	132	19.7	62.31
	133	19.8	51.23
	134	20	55.6
	135	20.1	68.95
	136	20.1	57
	137	20.1	59.7
	138	20.2	62.5
	139	20.3	70.5
	140	20.3	56.34
	141	20.5	78.23
	142	20.5	62.5
	143	20.8	71.45
	144	21	71.25
	145	21	72.5
	146	21.2	73.5
	147	21.3	69.5
	148	21.4	73.5
	149	21.5	70.5
	150	21.5	74.5
	151	21.7	73.5
	152	21.8	73.33
	153	21.9	71.25
	154	22.1	71.23
	155	22.1	74.25
	156	22.4	75.5
	157	22.4	74.5
	158	22.5	64.34
	159	22.9	74.5
	160	23.1	84.5
	161	23.1	74.6
	162	24.1	86
	163	24.5	83.45
	164	24.5	81.76
	165	24.5	81.9

## Sheet: LW Polynemus paradiseus
	Polynemus paradiseus			outliers excluded
	Sl.	Total Length (cm)	Body weight (g)
	1
	2
	3
	4
	5
	6
	7
	8
	9
	10
	11	5.3	1.07
	12	5.5	1.1
	13	5.5	1.24
	14	5.5	1.33
	15	5.5	1.29
	16	5.8	1.1
	17	5.8	1.4
	18	6	1.32
	19	6	1.44
	20	6	1.66
	21	6	1.86
	22	6	1.86
	23	6	2.11
	24	6	2.12
	25	6	2.26
	26	6	2.44
	27	6	2.5
	28	6	2.55
	29	6.1	1.7
	30	6.2	1.52
	31	6.2	1.62
	32	6.2	2.44
	33	6.3	1.48
	34	6.5	1.13
	35	6.5	1.35
	36	6.5	1.91
	37	6.5	2.22
	38	6.5	2.22
	39	6.5	2.65
	40	6.5	2.65
	41	6.5	2.66
	42	6.8	2.99
	43	7	2.1
	44	7	1.96
	45	7	2.03
	46	7	2.13
	47	7	2.16
	48	7	2.2
	49	7	2.22
	50	7	2.25
	51	7	2.45
	52	7	2.55
	53	7	2.55
	54	7	2.56
	55	7	2.61
	56	7	2.68
	57	7	2.72
	58	7	2.72
	59	7	2.75
	60	7	2.8
	61	7	2.98
	62	7	2.99
	63	7	3.05
	64	7	3.05
	65	7	3.08
	66	7	3.15
	67	7	3.22
	68	7	3.3
	69	7	3.52
	70	7	3.7
	71	7	3.71
	72	7.1	2.72
	73	7.2	2.55
	74	7.2	3.11
	75	7.2	3.7
	76	7.3	3.08
	77	7.5	2.22
	78	7.5	2.5
	79	7.5	2.5
	80	7.5	2.79
	81	7.5	3.46
	82	7.5	3.55
	83	7.6	3.67
	84	7.8	3.1
	85	8	3.1
	86	8	3.95
	87	8	3.98
	88	8	4.03
	89	8	4.04
	90	8	4.04
	91	8	4.06
	92	8	4.38
	93	8	4.54
	94	8	4.72
	95	8	4.61
	96	8.1	4.03
	97	8.2	3.95
	98	8.2	4.52
	99	8.5	3.79
	100	8.5	4.42
	101	8.5	4.93
	102	8.5	4.98
	103	8.5	5.2
	104	8.5	5
	105	8.7	5
	106	8.8	4.05
	107	9	4.71
	108	9	5.13
	109	9	5.41
	110	9	5.77
	111	9	5.85
	112	9	5.95
	113	9	5.91
	114	9.3	4.98
	115	9.5	3.2
	116	9.5	4.95
	117	9.5	4.99
	118	9.5	5.28
	119	9.5	5.45
	120	9.5	6.39
	121	9.5	6.77
	122	9.5	6.78
	123	9.5	7.66
	124	9.6	5.25
	125	9.7	5.85
	126	9.7	6.59
	127	9.8	5.68
	128	10	6.56
	129	10	6.58
	130	10	6.6
	131	10	6.72
	132	10	6.78
	133	10	6.8
	134	10	6.92
	135	10	7.35
	136	10	7.62
	137	10	7.62
	138	10.2	5.68
	139	10.2	5.88
	140	10.3	8.65
	141	10.4	6.55
	142	10.4	6.83
	143	10.5	7.21
	144	10.5	8.22
	145	10.5	8.37
	146	10.5	8.55
	147	10.5	8.65
	148	10.5	8.65
	149	10.7	12.19
	150	10.8	11.37
	151	10.8	12.19
	152	10.9	8.65
	153	10.9	8.87
	154	11	7.22
	155	11	7.98
	156	11	8.58
	157	11	9.05
	158	11	9.22
	159	11	9.72
	160	11	9.8
	161	11	9.96
	162	11.1	9.25
	163	11.1	9.85
	164	11.2	9.05
	165	11.2	9.12
	166	11.2	9.35
	167	11.2	9.5
	168	11.2	10.15
	169	11.2	11.3
	170	11.3	9.25
	171	11.4	11.43
	172	11.5	10.06
	173	11.5	10.4
	174	11.7	8.86
	175	11.7	10.4
	176	11.7	11.37
	177	11.9	9.37
	178	11.9	10.44
	179	11.9	16.94
	180	12	9.37
	181	12.1	10.22
	182	12.1	13.25
	183	12.1	13.25
	184	12.2	11.99
	185	12.2	13.54
	186	12.4	11.43
	187	12.5	12.16
	188	12.8	12.57
	189	12.8	14.8
	190	12.9	14.5
	191	13.1	16.14
	192	13.2	14.54
	193	13.2	14.98
	194	13.2	15.11
	195	13.3	12.57
	196	13.3	16.14
	197	13.4	15.12
	198	13.5	14.63
	199	13.6	16.36
	200	13.9	16.2
	201	14.2	15.75
	202	14.2	17
	203	14.2	17.35
	204	14.2	17.43
	205	14.2	17.54
	206	14.2	17.96
	207	14.3	15.5
	208	14.3	16.95
	209	14.3	18.89
	210	14.3	23.58
	211	14.3	24.53
	212	14.5	16.9
	213	14.5	17.35
	214	14.5	19.85
	215	14.6	19.33
	216	14.7	19.85
	217	14.7	22
	218	14.8	17.85
	219	14.8	18.05
	220	14.8	18.89
	221	14.9	21.75
	222	14.9	22.85
	223	14.9	26
	224	15.1	17.55
	225	15.1	18.22
	226	15.1	21.85
	227	15.1	22.12
	228	15.4	22.97
	229	15.6	25.37
	230	15.8	32.11
	231	15.8	32.5
	232	16.2	22.8
	233	16.2	25.6
	234	16.3	29.85
	235	16.5	32.5
	236	16.6	29.45
	237	16.6	30.2
	238	16.8	36.58
	239	17.2	33.56
	240	17.2	34.84
	241	17.3	36.58
	242	17.3	40.43
	243	17.8	40.43
	244	18.1	42.56
	245	18.2	36.25
	246	18.2	38.42
	247	18.7	53.24
	248	18.8	52.35
	249	18.9	44.25
	250	18.9	48.25
	251	19.2	55.21
	252	19.2	56.1
	253	19.3	55
	254	19.4	55
	255	19.5	52.45
	256	19.5	54.25
	257	19.5	55.3
	258	19.6	49.5
	259	19.7	39.85
	260	19.7	44.05
	261	19.8	48.92
	262	19.8	61.52
	263	20	62.31
	264	20	65.25
	265	20.2	62.5
	266	20.2	71.25
	267	20.3	69.5
	268	20.4	71.25
	269	20.6	70
	270	20.8	72.5
	271	20.9	72.11
	272	21.1	71.5
	273	21.3	58.45
	274	21.5	56.34
	275	21.5	69.5
	276	21.5	71
	277	21.6	74.6
	278	21.7	74.5
	279	21.8	71.22
	280	21.9	72.32
	281	21.9	74
	282	21.9	74
	283	22	69.5
	284	22	73.5
	285	22.1	73.5
	286	22.1	73.5
	287	22.1	74.25
	288	22.1	75.6
	289	22.1	78.25
	290	22.3	85.6
	291	22.4	73.33
	292	22.4	73.33
	293	22.4	86
	294	22.8	79.56
	295	22.9	73
	296
	297	23.1	86
	298	23.6	97.42
	299	24.2	65.45
	300	24.4	67.83
	301	24.5	74.5
	302
	303
